# Supplementary material for: A Preliminary Study: Evaluation of Oral Trazodone as a Strategy to Reduce Anesthetic Requirements in Bitches Undergoing Ovariectomy
Source: Animals (Basel). 2025 Mar 17;15(6):854. doi: 10.3390/ani15060854 (PMC11939430; doi:10.3390/ani15060854)
Supplement: Supplementary file 1 [file animals-15-00854-s001.zip]

Archive with 1 entries (1 files):
- animals-3481656-supplementary.pdf
